# Supplementary material for: Linking COVID-19 and Heme-Driven Pathophysiologies: A Combined Computational–Experimental Approach
Source: Biomolecules. 2021 Apr 27;11(5):644. doi: 10.3390/biom11050644 (PMC8147026; doi:10.3390/biom11050644)
Supplement: Supplementary file 1 [file biomolecules-11-00644-s001.zip]

Archive with 1 entries (1 files):
- biomolecules-1193498-supplementary.pdf
